# Supplementary material for: The Diagnostic Yield of [18F]FDG-PET/CT in a Heterogeneous In-Patient Population with Suspected Infection or Inflammation Is Comparable to Findings in Patients with Classic Fever of Unknown Origin
Source: Diagnostics (Basel). 2024 Jul 3;14(13):1420. doi: 10.3390/diagnostics14131420 (PMC11241151; doi:10.3390/diagnostics14131420)
Supplement: Supplementary file 1 [file diagnostics-14-01420-s001.zip]

Archive with 1 entries (1 files):
- diagnostics-3028993-supplementary.pdf
